# Supplementary material for: Inflammatory Adipokines and Potential Oxidative Stress-Related Mechanisms Linking MASLD with Subclinical Atherosclerosis Within CKM Syndrome: A Systematic Review and Meta-Analysis
Source: Antioxidants (Basel). 2026 May 29;15(6):684. doi: 10.3390/antiox15060684 (PMC13295588; doi:10.3390/antiox15060684)
Supplement: Supplementary file 1 [file antioxidants-15-00684-s001.zip]

Archive with 1 entries (1 files):
- antioxidants-4329899-supplementary.pdf
